# Supplementary material for: Ultrastructural, Cytochemical, and Comparative Genomic Evidence of Peroxisomes in Three Genera of Pathogenic Free-Living Amoebae, Including the First Morphological Data for the Presence of This Organelle in Heteroloboseans
Source: Genome Biol Evol. 2020 Jun 30;12(10):1734–50. doi: 10.1093/gbe/evaa129 (PMC7549135; doi:10.1093/gbe/evaa129)
Supplement: evaa129_Supplementary_Data [file evaa129_supplementary_data.zip]

Archive with 14 entries (13 files):
- evaa129-suppl_data/
- evaa129-suppl_data/Supplementary figure 1.pdf
- evaa129-suppl_data/Supplementary files legends.pdf
- evaa129-suppl_data/Supplementary table 1 - Accession numbers of various peroxisomal proteins from H. sapiens, N. gruberi and D. discoideum.xlsx
- evaa129-suppl_data/Supplementary table 2 - Predicted peroxin and catalase protein sequences identified in A. castellanii.xlsx
- evaa129-suppl_data/Supplementary table 3 - Predicted peroxin and catalase protein sequences identified in A. polyphaga.xlsx
- evaa129-suppl_data/Supplementary table 4 - Predicted peroxin and catalase protein sequences identified in A. royreba.xlsx
- evaa129-suppl_data/Supplementary table 5 - Predicted peroxin and catalase protein sequences identified in B. mandrillaris.xlsx
- evaa129-suppl_data/Supplementary table 6 - Predicted peroxin and catalase protein sequences identified in N. fowleri.xlsx
- evaa129-suppl_data/Supplementary table 7 - Predicted peroxin and catalase protein sequences identified in N. lovaniensis.xlsx
- evaa129-suppl_data/Supplementary table 8 - Predicted peroxin protein sequences identified in N. gruberi.xlsx
- evaa129-suppl_data/Supplementary table 9 - Identification of PTS1 in the predicted catalase sequences identified in three genera of pathogenic free-living amoebae.pdf
- evaa129-suppl_data/Supplementary text 1.pdf
- evaa129-suppl_data/Supplementary text 2.pdf
