# Supplementary material for: Ultrastructural, Cytochemical, and Comparative Genomic Evidence of Peroxisomes in Three Genera of Pathogenic Free-Living Amoebae, Including the First Morphological Data for the Presence of This Organelle in Heteroloboseans
Source: Genome Biol Evol. 2020 Jun 30;12(10):1734–50. doi: 10.1093/gbe/evaa129 (PMC7549135; doi:10.1093/gbe/evaa129)
Supplement: evaa129_Supplementary_Data [file evaa129_supplementary_data.zip › evaa129-suppl_data/Supplementary table 1 - Accession numbers of various peroxisomal proteins from H. sapiens, N. gruberi and D. discoideum.xlsx]

## Sheet: Sheet 1 - Supplementary table 1
Supplementary table 1. Accession numbers of various peroxisomal proteins from Homo sapiens, Naegleria gruberi and Dictyostelium discoideum
Protein	UniProt accession number
	Homo sapiens	Naegleria gruberi	Dictyostelium discoideum
PEX1	O43933	D2UZ60	Q54GX5
PEX2	P28328	-	Q75JQ3
PEX3	P56589	D2VHW1	Q54U86
PEX4	-	D2V3A8	Q86IZ3
PEX5	P50542	D2V581	Q54MD1
PEX6	Q13608	D2UYE2	Q54CS8
PEX7	O00628	D2VFM6	Q54WA3
PEX10	O60683	D2VA32	Q54S31
PEX11a	O75192	D2V0G7	Q54H86
PEX11b	O96011	-	-
PEX11c	Q96HA9	-	-
PEX12	O00623	D2V791	Q54N40
PEX13	Q92968	-	Q54CL3
PEX14	O75381	-	Q54C55
PEX16	Q9Y5Y5	-	Q550G0
PEX19	P40855	D2W353	Q555I0
PEX22	-	D2VPE6	-
PEX26	Q7Z412	-	-
Catalase	P04040	D2VAE1	O77229
Catalase	-	D2VWQ6	Q55DH8
