# Supplementary material for: Ultrastructural, Cytochemical, and Comparative Genomic Evidence of Peroxisomes in Three Genera of Pathogenic Free-Living Amoebae, Including the First Morphological Data for the Presence of This Organelle in Heteroloboseans
Source: Genome Biol Evol. 2020 Jun 30;12(10):1734–50. doi: 10.1093/gbe/evaa129 (PMC7549135; doi:10.1093/gbe/evaa129)
Supplement: evaa129_Supplementary_Data [file evaa129_supplementary_data.zip › evaa129-suppl_data/Supplementary table 2 - Predicted peroxin and catalase protein sequences identified in A. castellanii.xlsx]

## Sheet: Sheet 1 - Supplementary table 2
Supplementary table 2. Predicted peroxin and catalase protein sequences identified in Acanthamoeba castellanii
Protein	AmoebaDB accession	H. sapiens query BLASTp E-value	N. gruberi query BLASTp E-value	Reciprocal BLASTp Homo sapiens			Reciprocal BLASTp Naegleria gruberi			Domains identified in CDS (NCBI)	Function
				BLASTp E-value	Query cover	Ident	BLASTp E-value	Query cover	Ident
PEX1	ACA1_096990	2e-130	4e-11	3e-130	0.59	0.49	8E-11 *	0.11	0.25	PEX-1N; PEX2-N; CDC48 super family	Recycling of monoubiquitinated Pex5 back to cytosol
PEX2	ACA1_171780	1e-54	-	2e-56	0.9	0.35	-	-	-	PEX2_PEX12; RING-HC_PEX2	Polyubiquitination of Pex5 for degradation
PEX3	ACA1_151280	5e-33	3e-14	4e-39	0.92	0.27	1e-18	0.51	0.24	PEX3	Membrane anchor of Pex19; de novo peroxisome formation
PEX4	ACA1_276870	-	3e-44	-	-	-	8e-46	0.85	0.59	UQ_con	Monoubiquitination of Pex5 for recycling
PEX5	ACA1_053800	1e-54	9e-17	5e-53	0.65	0.29	2e-16	0.32	0.26	TPR	Cytosolic PTS1 receptor
PEX6	ACA1_068800	2e-132	3e-103	2e-130	0.65	0.36	1e-104	0.26	0.52	CDC48 super family	Recycling of monoubiquitinated Pex5 back to cytosol
PEX7	ACA1_174700	6e-103	2e-109	6e-104	0.92	0.49	9e-111	0.94	0.49	WD40 super family	Cytosolic PTS2 receptor
PEX10	ACA1_141980	5e-35	7e-30	2e-34	0.57	0.32	9e-30	0.56	0.28	PEX2_PEX12; RING-HC_PEX10	Monoubiquitination of Pex5 for recycling
PEX11a	ACA1_053960	5e-06	0.0005	6E-05 *	0.91	0.24	2E-04 *	92%	0.21	PEX11	Peroxisome growth, elongation and proliferation
PEX11b	ACA1_297780	8e-13	-	1e-10	0.52	0.28	-	-	-	PEX11	Peroxisome growth, elongation and proliferation
PEX11c	ACA1_279800	1e-05	0.94 a	1E-04 *	0.13	0.24	3.4 * a	7%	0.21	PEX11; PHD; SAD_SRA	Peroxisome growth, elongation and proliferation
PEX12	ACA1_191530	6e-14	3e-39	1e-42	0.98	0.3	7e-49	0.96	0.29	PEX2_PEX12; mRING_PEX12	Monoubiquitination of Pex5 for recycling
PEX13	ACA1_053870	2e-06	-	9e-10	0.63	0.26	-	-	-	PEX13_N; SH3 super family	Membrane docking complex
PEX14	ACA1_053820	3e-06	-	3e-08	0.51	0.27	-	-	-	PEX14_N	Membrane docking complex
PEX16	ACA1_260000	4e-13	-	9e-19	0.99	0.26	-	-	-	PEX16	Membrane anchor of Pex19; de novo peroxisome formation and proliferation
PEX19	ACA1_028650	5e-15	1e-20	4e-15	0.44	0.32	1e-20	0.44	0.37	PEX19	Cytosolic PMP-class I receptor and chaperone; de novo peroxisome formation
PEX22	ACA1_293850	-	0.85 a	-	-	-	8E-05 *	0.84	0.21	PEX22 b	Membrane anchor of Pex4
PEX26	ACA1_054130	1.3 a	-	2.7 * a	0.48	0.26	-	-	-	PEX26	Membrane anchor of Pex1 and Pex6
Catalase	ACA1_014370	2e-120	2e-136	4e-121	0.54	0.49	3e-138	0.66	0.46	katE super family	Degradation of hydrogen peroxide to water and molecular oxygen
Catalase #	ACA1_031660	0	0	0	0.96	0.62	0	0.97	0.71	Catalase clade 3 subfamily	Degradation of hydrogen peroxide to water and molecular oxygen
Catalase	ACA1_146420	1e-13	5e-14	5e-14	0.84	0.34	4E-15 *	0.87	0.36	Catalase_like super family	Degradation of hydrogen peroxide to water and molecular oxygen
Catalase	ACA1_146430	3e-134	1e-143	3e-135	0.89	0.45	1e-145	0.89	0.48	Catalase; catalase-rel family	Degradation of hydrogen peroxide to water and molecular oxygen
