# Supplementary material for: Ultrastructural, Cytochemical, and Comparative Genomic Evidence of Peroxisomes in Three Genera of Pathogenic Free-Living Amoebae, Including the First Morphological Data for the Presence of This Organelle in Heteroloboseans
Source: Genome Biol Evol. 2020 Jun 30;12(10):1734–50. doi: 10.1093/gbe/evaa129 (PMC7549135; doi:10.1093/gbe/evaa129)
Supplement: evaa129_Supplementary_Data [file evaa129_supplementary_data.zip › evaa129-suppl_data/Supplementary table 3 - Predicted peroxin and catalase protein sequences identified in A. polyphaga.xlsx]

## Sheet: Sheet 1 - Supplementary table 3
Supplementary table 3. Predicted peroxin and catalase protein sequences identified in Acanthamoeba polyphaga
Protein	Sequence ID (NCBI accession)	Scaffold name	Coordinates on scaffold (tBLASTn)	Coordinates on scaffold (GeneWise)	Acanthamoeba castellanii query			Reciprocal BLASTp Acanthamoeba castellanii			Domains identified in CDS (NCBI)
					tBLASTn E-value	Query cover	Ident	BLASTp E-value	Query cover	Ident
PEX1	CDFK01201447.1	A. polyphaga genome assembly, scaffold 729090, WGSS	1747 - 2271 (-)	7 - 5452 **	3e-102	0.89	0.73	0	0.99	0.95	PEX-1N; CDC48 super family
PEX1	CDFK01200888.1	A. polyphaga genome assembly, scaffold 728291, WGSS	1687 - 2454 (-)	1568 - 5736 **	2e-102	0.72	0.73	0	1	0.95	PEX-1N; PEX-2N; CDC48 super family
PEX1	CDFK01203391.1	A. polyphaga genome assembly, scaffold 731839, WGSS	3292 - 4059 (+)	1557 - 5741 (+)	2e-102	0.72	0.73	0	1	0.95	PEX-1N; PEX-2N; CDC48 super family
PEX1	LQHA01006617.1	A. polyphaga strain Linc Ap-1 A_polyphaga_06620, WGSS	11 - 439 (+)	11 - 2330 (+)	1e-117	0.44	0.62	0	1	0.94	PEX-1N; PEX-2N
PEX2	CDFK01200893.1	A. polyphaga genome assembly, scaffold 728301, WGSS	879 - 1445 (-)	14 - 1111 **	3e-102	0.64	0.67	4e-165	1	0.99	PEX2_PEX12; RING-HC_PEX2
PEX2	LQHA01000632.1	A. polyphaga strain Linc Ap-1 A_polyphaga_00632, WGSS	2358 - 3341 (-)	6023 - 7766 **	8e-137	0.99	0.5	0	0.99	0.92	PEX2_PEX12; RING-HC_PEX2
PEX3	CDFK01216748.1	A. polyphaga genome assembly, scaffold 749047, WGSS	153 - 557 (+)	153 - 1468 (+)	1e-43	0.57	0.5	1e-144	1	0.95	PEX3
PEX3	CDFK01214023.1	A. polyphaga genome assembly, scaffold 746322, WGSS	775 - 909 (-)	5415 - 8764 **	6e-22	0.71	0.5	0	0.95	0.91	PEX3
PEX3	LQHA01006637.1	A. polyphaga strain Linc Ap-1 A_polyphaga_06640, WGSS	42 - 179 (+)	42 - 1383 (+)	8e-20	0.49	0.98	3e-143	1	0.92	PEX3
PEX4	CDFK01224015.1	A. polyphaga genome assembly, scaffold 756314, WGSS	6195 - 6512 (-)	151 - 677 **	9e-55	0.96	0.76	6e-78	0.97	0.82	UQ_con
PEX4	CDFK01219421.1	A. polyphaga genome assembly, scaffold 751720, WGSS	792 - 1109 (-)	3371 - 3897 **	9e-55	0.96	0.76	6e-78	0.97	0.82	UQ_con
PEX4	CDFK01208406.1	A. polyphaga genome assembly, scaffold 738932, WGSS	163 - 480 (+)	151 - 677 (+)	9e-55	0.96	0.76	6e-78	0.97	0.82	UQ_con
PEX4	CDFK01208405.1	A. polyphaga genome assembly, scaffold 738931, WGSS	792 - 1109 (-)	3294 - 3820 **	1e-54	0.96	0.76	6e-78	0.97	0.82	UQ_con
PEX4	LQHA01005158.1	A. polyphaga strain Linc Ap-1 A_polyphaga_05161, WGSS	2048 - 2359 (-)	348 - 882 **	2e-46	0.89	0.62	3e-72	0.96	0.86	UQ_con
PEX5	CDFK01220201.1	A. polyphaga genome assembly, scaffold 752500, WGSS	612 - 1241 (-)	106 - 2745 **	4e-84	0.53	0.71	0	1	0.94	TPR
PEX5	CDFK01215620.1	A. polyphaga genome assembly, scaffold 747919, WGSS	884 - 1123 (+)	177 - 1123 (+)	1e-44	0.2	1	1e-110	1	0.99	TPR
PEX5	CDFK01211501.1	A. polyphaga genome assembly, scaffold 743800, WGSS	290 - 511 (+)	290 - 511 (+)	3e-41	0.09	1	7e-47	1	1	TPR
PEX5	LQHA01005631.1	A. polyphaga strain Linc Ap-1 A_polyphaga_05634, WGSS	292 - 798 (+)	2 - 798 (+)	5e-70	0.2	0.75	5e-110	1	0.99	TPR
PEX6	CDFK01207671.1	A. polyphaga genome assembly, scaffold 737914, WGSS	3492 - 4214 (-)	15 - 5064 **	0	0.98	0.71	0	1	0.88	CDC48 super family
PEX6	CDFK01197715.1	A. polyphaga genome assembly, scaffold 723393, WGSS	3650 - 4372 (-)	39 - 4200 **	0	0.83	0.71	0	1	0.87	CDC48 super family
PEX6	LQHA01000078.1	A. polyphaga strain Linc Ap-1 A_polyphaga_00078, WGSS	17506 - 18036 (+)	13626 - 18697 (+)	0	0.98	0.58	0	1	0.88	CDC48 super family
PEX7	CDFK01217507.1	A. polyphaga genome assembly, scaffold 749806, WGSS	1407 - 1889 (-)	2 - 1393 **	2e-68	0.79	0.74	0	1	0.91	WD40 super family
PEX7	CDFK01223927.1	A. polyphaga genome assembly, scaffold 756226, WGSS	1407 - 1688 (-)	3 - 1001 **	4e-29	0.5	0.54	2e-101	1	0.75	WD40 super family
PEX7	CDFK01202071.1	A. polyphaga genome assembly, scaffold 729972, WGSS	4659 - 5063 (+)	4659 - 5407 (+)	6e-32	0.44	0.55	2e-104	1	0.99	WD40 super family
PEX7	CDFK01203614.1	A. polyphaga genome assembly, scaffold 732152, WGSS	2213 - 2539 (-)	23 - 551 **	9e-29	0.3	0.54	7e-70	1	1	WD40 super family
PEX7	LQHA01000386.1	A. polyphaga strain Linc Ap-1 A_polyphaga_00386, WGSS	10303 - 10458 (+)	9413 - 11117 (+)	3e-33	1	0.56	0	1	0.99	WD40 super family
PEX7	LQHA01002901.1	A. polyphaga strain Linc Ap-1 A_polyphaga_02903, WGSS	412 - 576 (+)	7 - 739 (+)	1e-27	0.42	0.8	6e-98	1	0.99	WD40 super family
PEX10	CDFK01216575.1	A. polyphaga genome assembly, scaffold 748874, WGSS	644 - 1555 (-)	637 - 3120 **	8e-119	0.63	0.66	0	1	0.95	PEX2_PEX12; RING-HC_PEX10
PEX10	LQHA01004660.1	A. polyphaga strain Linc Ap-1 A_polyphaga_04663, WGSS	721 - 957 (+)	229 - 3092 (+)	9e-87	0.91	0.8	0	1	0.95	PEX2_PEX12; RING-HC_PEX10
PEX11a §	CDFK01220718.1	A. polyphaga genome assembly, scaffold 753017, WGSS	6352 - 7206 (+)	6352 - 7475 (+)	4e-92	1	0.55	8e-161	1	0.99	PEX11
PEX11a §	LQHA01012128.1	A. polyphaga strain Linc Ap-1 A_polyphaga_12142, WGSS	618 - 800 (+)	618 - 1185 (+)	1e-33	0.47	0.95	6e-72	1	0.99	PEX11
PEX11a §	LQHA01013890.1	A. polyphaga strain Linc Ap-1 A_polyphaga_13907, WGSS	17 - 376 (+)	17 - 705 (+)	6e-33	0.59	0.58	7e-99	1	0.99	PEX11
PEX11a §	LQHA01001122.1	A. polyphaga strain Linc Ap-1 A_polyphaga_01122, WGSS	6881 - 7063 (+)	6881 - 7445 (+)	7e-33	0.47	0.95	5e-72	1	0.99	PEX11
PEX11b ‡	CDFK01220694.1	A. polyphaga genome assembly, scaffold 752993, WGSS	3258 - 4121 (-)	30 - 911 **	2e-152	0.97	0.83	0	1	0.96	PEX11
PEX11b ‡	CDFK01200854.1	A. polyphaga genome assembly, scaffold 728246, WGSS	55 - 558 (-)	507 - 1064 **	4e-118	0.57	0.99	6e-136	1	0.99	PEX11
PEX11b ‡	CDFK01200855.1	A. polyphaga genome assembly, scaffold 728247, WGSS	55 - 558 (-)	5493 - 6050 **	2e-106	0.57	0.99	6e-136	1	0.99	PEX11
PEX11b ‡	LQHA01002590.1	A. polyphaga strain Linc Ap-1 A_polyphaga_02592, WGSS	1395 - 2273 (-)	2485 - 3381 **	5e-148	0.97	0.81	0	1	0.95	PEX11
PEX11c ¶	CDFK01199519.1	A. polyphaga genome assembly, scaffold 726402, WGSS	6393 - 6959 (-)	1397 - 7890 **	0	0.9	0.67	0	1	0.81	PEX11; SAD_SRA
PEX11c ¶	CDFK01209360.1	A. polyphaga genome assembly, scaffold 740262, WGSS	2607 - 3173 (-)	2243 - 5414 **	3e-91	0.34	0.87	0	1	0.74	PEX11
PEX11c ¶	CDFK01203424.1	A. polyphaga genome assembly, scaffold 731892, WGSS	2252 - 2818 (+)	2252 - 5423 (+)	3e-91	0.34	0.87	0	1	0.74	PEX11
PEX11c ¶	LQHA01003592.1	A. polyphaga strain Linc Ap-1 A_polyphaga_03594, WGSS	2736 - 3185 (+)	2736 - 3614 (+)	2e-78	0.14	0.92	5e-168	1	0.99	PEX11
PEX12	CDFK01197281.1	A. polyphaga genome assembly, scaffold 722361, WGSS	54 - 257 (+)	54 - 257 (+)	9e-40	0.17	0.99	6e-44	1	0.99	mRING_PEX12
PEX12	CDFK01184659.1	A. polyphaga genome assembly, scaffold 692548, WGSS	661 - 864 (-)	2 - 323 **	2e-38	0.17	0.97	2e-53	1	0.98	mRING_PEX12
PEX12	CDFK01219654.1	A. polyphaga genome assembly, scaffold 751953, WGSS	1363 - 1566 (-)	54 - 257 **	3e-38	0.17	1	3e-44	1	1	mRING_PEX12
PEX12	CDFK01222939.1	A. polyphaga genome assembly, scaffold 755238, WGSS	1543 - 1929 (+)	1 - 2249 (+)	1e-55	0.78	0.59	0	0.97	0.93	PEX2_PEX12
PEX12	LQHA01003302.1	A. polyphaga strain Linc Ap-1 A_polyphaga_03304, WGSS	3564 - 3956 (+)	2879 - 3983 (+)	2e-68	0.62	0.56	5e-132	1	0.87	PEX2_PEX12
PEX13	CDFK01212452.1	A. polyphaga genome assembly, scaffold 744751, WGSS	331 - 750 (-)	842 - 2408 **	4e-76	0.5	0.87	2e-93	1	0.91	PEX13_N
PEX14	CDFK01216399.1	A. polyphaga genome assembly, scaffold 748698, WGSS	2092 - 2394 (+)	1759 - 4893 (+)	6e-33	0.42	0.78	0	1	0.75	PEX14_N
PEX14	LQHA01008287.1	A. polyphaga strain Linc Ap-1 A_polyphaga_08292, WGSS	1230 - 1535 (+)	861 - 1830 (+)	2e-37	0.18	0.78	2e-115	1	0.83	PEX14_N
PEX16	CDFK01183548.1	A. polyphaga genome assembly, scaffold 689801, WGSS	4989 - 5222 (+)	3735 - 5863 (+)	3e-37	0.94	0.99	0	1	0.97	PEX16
PEX16	LQHA01007831.1	A. polyphaga strain Linc Ap-1 A_polyphaga_07836, WGSS	1270 - 1782 (+)	1270 - 1922 (+)	7e-39	0.3	0.98	1e-77	1	0.95	PEX16
PEX16	LQHA01005083.1	A. polyphaga strain Linc Ap-1 A_polyphaga_05086, WGSS	2294 - 2650 (-)	102 - 868 **	5e-34	0.35	0.69	5e-87	1	0.97	PEX16
PEX19	CDFK01201349.1	A. polyphaga genome assembly, scaffold 728950, WGSS	3702 - 4730 (-)	2842 - 4243 **	1e-62	0.98	0.45	5e-175	1	0.96	PEX19
PEX19	CDFK01201350.1	A. polyphaga genome assembly, scaffold 728951, WGSS	4329 - 5357 (-)	2842 - 4243 **	1e-62	0.98	0.45	5e-175	1	0.96	PEX19
PEX19	CDFK01203333.1	A. polyphaga genome assembly, scaffold 731755, WGSS	4910 - 5938 (+)	4752 - 6153 (+)	1e-62	0.98	0.45	5e-175	1	0.96	PEX19
PEX19	CDFK01203332.1	A. polyphaga genome assembly, scaffold 731754, WGSS	4941 - 5969 (+)	4783 - 6184 (+)	1e-62	0.98	0.45	5e-175	1	0.96	PEX19
PEX19	LQHA01003239.1	A. polyphaga strain Linc Ap-1 A_polyphaga_03241, WGSS	2258 - 2509 (+)	2065 - 3276 (+)	2e-34	0.72	0.85	2e-142	0.98	0.89	PEX19
PEX22	CDFK01194315.1	A. polyphaga genome assembly, scaffold 715386, WGSS	503 - 862 (+)	85 - 862 (+)	1e-39	0.89	0.53	2e-85	1	0.83	PEX22 a
PEX22	CDFK01216454.1	A. polyphaga genome assembly, scaffold 748753, WGSS	1249 - 1518 (-)	937 - 1695 **	2e-27	0.88	0.53	7e-89	1	0.84	PEX22 a
PEX22	LQHA01001660.1	A. polyphaga strain Linc Ap-1 A_polyphaga_01660, WGSS	3628 - 3981 (-)	1777 - 2548 **	3e-37	0.89	0.51	5e-82	0.99	0.81	PEX22 a
PEX26	CDFK01213442.1	A. polyphaga genome assembly, scaffold 745741, WGSS	1714 - 2412 (+)	1714 - 3188 (+)	1e-66	0.92	0.57	1e-160	1	0.83	No domains found
PEX26	CDFK01218811.1	A. polyphaga genome assembly, scaffold 751110, WGSS	625 - 783 (-)	2 - 893 **	6e-25	0.4	0.96	3e-70	1	0.96	No domains found
PEX26	LQHA01004630.1	A. polyphaga strain Linc Ap-1 A_polyphaga_04633, WGSS	2347 - 2535 (-)	2 - 848 **	7e-37	0.51	0.97	3e-90	1	0.81	No domains found
PEX26	LQHA01016231.1	A. polyphaga strain Linc Ap-1 A_polyphaga_16252, WGSS	489 - 656 (-)	1 - 648 **	1e-36	0.53	0.95	3e-92	1	0.99	PEX26
Catalase	CDFK01185444.1	A. polyphaga genome assembly, scaffold 694450, WGSS	9992 - 10444 (-)	2- 48764 **	7e-61	0.2	0.72	3e-94	0.74	0.59	Catalase-like super family
Catalase	CDFK01193492.1	A. polyphaga genome assembly, scaffold 713404, WGSS	17382 - 19301 (-)	583 - 2430 **	0	0.86	0.49	0	1	0.53	katE super family
Catalase #	CDFK01199395.1	A. polyphaga genome assembly, scaffold 726212, WGSS	2117 - 2824 (+)	1145 - 2824 (+)	0	1	1	0	1	1	Catalase clade 3 subfamily
Catalase	CDFK01200488.1	A. polyphaga genome assembly, scaffold 727734, WGSS	4 - 591 (-)	2205 - 3151 **	6e-85	0.45	0.74	0	1	0.99	Catalase-like super family
Catalase	CDFK01202075.1	A. polyphaga genome assembly, scaffold 729979, WGSS	1026 - 3317 (-)	643 - 2934 **	0	1	0.86	0	1	0.98	katE super family
Catalase	CDFK01205050.1	A. polyphaga genome assembly, scaffold 734169, WGSS	445 - 1956 (-)	2 - 2293 **	0	0.95	0.65	0	1	0.94	Catalase; catalase-rel family
Catalase #	CDFK01206097.1	A. polyphaga genome assembly, scaffold 735644, WGSS	1167 - 1874 (-)	1 - 1638 **	0	0.97	1	0	1	1	Catalase clade 3 subfamily
Catalase	CDFK01207629.1	A. polyphaga genome assembly, scaffold 737846, WGSS	643 - 1083 (+)	643 - 1339 (+)	2e-80	0.22	0.88	1e-107	1	0.97	Catalase-like super family
Catalase #	CDFK01208008.1	A. polyphaga genome assembly, scaffold 738375, WGSS	931 - 1638 (+)	1 - 1638 (+)	0	0.97	1	0	1	1	Catalase clade 3 subfamily
Catalase #	CDFK01208009.1	A. polyphaga genome assembly, scaffold 738376, WGSS	97 - 804 (-)	1141 - 2820 **	0	1	1	0	1	1	Catalase clade 3 subfamily
Catalase	CDFK01209054.1	A. polyphaga genome assembly, scaffold 739864, WGSS	2501 - 3088 (+)	2142 - 3088 (+)	4e-85	0.45	0.74	0	1	0.98	Catalase-like super family
Catalase	CDFK01221902.1	A. polyphaga genome assembly, scaffold 754201, WGSS	6638 - 8380 (-)	3 - 1751 **	0	0.8	0.91	0	0.99	0.99	katE super family
Catalase	CDFK01185398.1	A. polyphaga genome assembly, scaffold 694362, WGSS	128 - 973 (+)	1 -1415 (+)	2e-113	0.54	0.65	0	1	0.89	Catalase-like super family
Catalase	CDFK01205051.1	A. polyphaga genome assembl, scaffold 734170, WGSS	11 - 835 (+)	11 - 1328 (+)	9e-108	0.54	0.66	0	1	0.89	Catalase-like super family
Catalase	CDFK01216617.1	A. polyphaga genome assembly, scaffold 748916, WGSS	21823 - 22647 (-)	2 - 1328 **	6e-104	0.54	0.66	0	0.99	0.89	Catalase-like super family
Catalase	LQHA01002274.1	A. polyphaga strain Linc Ap-1 A_polyphaga_02276, WGSS	3 - 1247 (+)	3 - 2092 (+)	0	0.9	0.84	0	1	0.98	katE super family
Catalase	LQHA01003761.1	A. polyphaga strain Linc Ap-1 A_polyphaga_03763, WGSS	2492 - 2752 (-)	994 - 3335 **	0	0.99	0.97	0	1	0.98	Catalase; catalase-rel family
Catalase #	LQHA01009034.1	A. polyphaga strain Linc Ap-1 A_polyphaga_09040, WGSS	670 - 1386 (-)	3 - 1011 **	0	0.63	0.98	0	1	0.99	Catalase-like super family
Catalase	LQHA01015299.1	A. polyphaga strain Linc Ap-1 A_polyphaga_15320, WGSS	17 - 763 (+)	17 - 763 (+)	4e-146	0.42	0.84	1e-155	1	1	Catalase-like super family
