# Supplementary material for: Ultrastructural, Cytochemical, and Comparative Genomic Evidence of Peroxisomes in Three Genera of Pathogenic Free-Living Amoebae, Including the First Morphological Data for the Presence of This Organelle in Heteroloboseans
Source: Genome Biol Evol. 2020 Jun 30;12(10):1734–50. doi: 10.1093/gbe/evaa129 (PMC7549135; doi:10.1093/gbe/evaa129)
Supplement: evaa129_Supplementary_Data [file evaa129_supplementary_data.zip › evaa129-suppl_data/Supplementary table 4 - Predicted peroxin and catalase protein sequences identified in A. royreba.xlsx]

## Sheet: Sheet 1 - Supplementary table 4
Supplementary table 4 . Predicted peroxin and catalase protein sequences identified in Acanthamoeba royreba
Protein	Sequence ID (NCBI accession)	Scaffold name	Coordinates on scaffold (tBLASTn)	Coordinates on scaffold (GeneWise)	Acanthamoeba castellanii query			Reciprocal BLASTp Acanthamoeba castellanii			Domains identified in CDS (NCBI)
					tBLASTn E-value	Query cover	Ident	BLASTp E-value	Query cover	Ident
PEX1	CDEZ01023424.1	A. royreba genome assembly, scaffold 140116, WGSS	1244 - 1528 (-)	182 - 5840 **	8e-97	0.87	0.61	0	1	0.62	PEX-1N; CDC48 super family
PEX1	CDEZ01020323.1	A. royreba genome assembly, scaffold 135940, WGSS	13778 - 14590 (+)	10804 - 16394 (+)	4e-91	0.9	0.48	0	1	0.67	PEX-1N; CDC48 super family
PEX2	CDEZ01023476.1	A. royreba genome assembly, scaffold 140168, WGSS	2624 - 3574 (-)	153895 - 155504 **	3e-81	0.97	0.44	0	0.98	0.77	PEX2_PEX12; RING-HC_PEX2
PEX3	CDEZ01022581.1	A. royreba genome assembly, scaffold 139246, WGSS	24473 - 24799 (+)	23366 - 24905 (+)	1e-35	0.64	0.44	2e-124	0.92	0.61	PEX3
PEX3	CDEZ01019849.1	A. royreba genome assembly, scaffold 134960, WGSS	6365 - 6652 (+)	5386 - 6996 (+)	4e-18	0.7	0.48	2e-131	0.92	0.66	PEX3
PEX4	CDEZ01019600.1	A. royreba genome assembly, scaffold 134423, WGSS	1 - 483 (-)	497 - 979 **	2e-54	0.88	0.6	1e-59	1	0.67	UQ_con
PEX4	CDEZ01017649.1	A. royreba genome assembly, scaffold 130321, WGSS	24087 - 24197 (+)	23866 - 24364 (+)	2e-46	0.85	0.9	7e-69	1	0.72	UBCc super family
PEX4	CDEZ01019601.1	A. royreba genome assembly, scaffold 134424, WGSS	5 - 436 (+)	5 - 436 (+)	7e-45	0.75	0.59	1e-53	1	0.67	UBCc super family
PEX4	CDEZ01023466.1	A. royreba genome assembly, scaffold 140158, WGSS	1914 - 2345 (-)	5 - 436 **	3e-43	0.75	0.59	1e-50	1	0.67	UBCc super family
PEX5	CDEZ01020959.1	A. royreba genome assembly, scaffold 136839, WGSS	1 - 1299 (+)	4 - 1299 (+)	4e-163	0.45	0.64	0	1	0.67	TPR
PEX5	CDEZ01024000.1	A. royreba genome assembly, scaffold 140692, WGSS	18957 - 19397 (+)	17152 - 19397 (+)	8e-90	0.5	0.66	0	1	0.56	TPR
PEX5	CDEZ01024021.1	A. royreba genome assembly, scaffold 140713, WGSS	3 - 443 (-)	25951 - 28148 **	2e-73	0.58	0.66	0	1	0.6	TPR
PEX6	CDEZ01018666.1	A. royreba genome assembly, scaffold 132424, WGSS	15756 - 16082 (+)	2 - 18989 (+)	4e-97	0.92	0.99	0	0.99	0.66	CDC48 super family
PEX6	CDEZ01023323.1	A. royreba genome assembly, scaffold 140015, WGSS	2066 - 2857 (-)	27557 - 31829 **	1e-90	0.92	0.44	0	1	0.67	CDC48 super family
PEX7	CDEZ01023969.1	A. royreba genome assembly, scaffold 140661, WGSS	18188 - 18835 (-)	50478 - 52202 **	5e-62	0.96	0.48	0	0.98	0.81	WD40 super family
PEX10	CDEZ01024021.1	A. royreba genome assembly, scaffold 140713, WGSS	14508 - 15131 (-)	12212 - 13655 **	8e-87	0.57	0.54	2e-160	0.96	0.63	PEX2_PEX12; RING-HC_PEX10
PEX10	CDEZ01024000.1	A. royreba genome assembly, scaffold 140692, WGSS	2647 - 3675 (+)	2644 - 4088 (+)	2e-79	0.62	0.46	4e-153	0.99	0.57	PEX2_PEX12; RING-HC_PEX10
PEX11a §	CDEZ01020955.1	A. royreba genome assembly, scaffold 136833, WGSS	29187 - 29372 (-)	20698 - 21881 **	2e-30	1	0.89	1e-146	1	0.89	PEX11
PEX11a §	CDEZ01020585.1	A. royreba genome assembly, scaffold 136309, WGSS	21969 - 22730 (+)	21565 - 22730 (+)	2e-39	1	0.4	2e-147	1	0.89	PEX11
PEX11b ‡	CDEZ01022553.1	A. royreba genome assembly, scaffold 139179, WGSS	822 - 1652 (-)	48062 - 48928 **	5e-109	0.96	0.63	5e-138	0.95	0.7	PEX11
PEX11b ‡	CDEZ01023718.1	A. royreba genome assembly scaffold 140410, WGSS	841 - 1680 (-)	18229 - 19104 **	3e-105	0.96	0.63	4e-138	0.95	0.69	PEX11
PEX11c ¶	CDEZ01017628.1	A. royreba genome assembly, scaffold 130264, WGSS	2318 - 2956 (+)	2318 - 3260 (+)	5e-103	0.62	0.67	6e-138	0.97	0.83	PEX11
PEX11c ¶	CDEZ01023078.1	A. royreba genome assembly, scaffold 139770, WGSS	2376 - 2783 (+)	2376 - 3283 (+)	5e-68	0.34	0.85	1e-139	0.99	0.84	PEX11
PEX12	CDEZ01024060.1	A. royreba genome assembly, scaffold 140752, WGSS	8078 - 8455 (-)	18367 - 20046 **	3e-52	0.91	0.52	9e-175	1	0.7	PEX2_PEX12; mRING_PEX12
PEX12	CDEZ01019631.1	A. royreba genome assembly, scaffold 134493, WGSS	747 - 1382 (-)	7784 - 9567 **	2e-47	0.88	0.47	2e-170	1	0.67	PEX2_PEX12; mRING_PEX12
PEX13	CDEZ01020959.1	A. royreba genome assembly, scaffold 136839, WGSS	11033 - 11563 (+)	10422 - 11804 (+)	5e-72	0.67	0.61	1e-103	0.58	0.67	PEX13_N; SH3 super family
PEX13	CDEZ01020960.1	A. royreba genome assembly, scaffold 136840, WGSS	14344 - 14871 (+)	13740 - 15130 (+)	1e-61	0.72	0.64	1e-103	0.64	0.67	PEX13_N; SH3 super family
PEX14	CDEZ01024021.1	A. royreba genome assembly, scaffold 140713, WGSS	2765 - 2974 (+)	2531 - 4167 (+)	5e-31	0.12	0.89	7e-84	0.91	0.5	PEX14_N
PEX14	CDEZ01024000.1	A. royreba genome assembly, scaffold 140692, WGSS	16273 - 16455 (-)	2702 - 4296 **	2e-27	0.11	0.92	1e-69	0.91	0.45	PEX14_N
PEX16	CDEZ01017390.1	A. royreba genome assembly, scaffold 129743, WGSS	714 - 860 (-)	8 - 1520 **	8e-48	0.63	0.76	7e-135	0.99	0.54	PEX16
PEX16	CDEZ01023343.1	A. royreba genome assembly, scaffold 140035, WGSS	484 - 582 (+)	8 - 1517 (+)	3e-47	0.63	0.76	3e-134	0.99	0.54	PEX16
PEX19	CDEZ01023334.1	A. royreba genome assembly, scaffold 140026, WGSS	79578 - 80129 (-)	24436 - 25487 **	1e-50	0.95	0.5	4e-94	0.97	0.58	PEX19
PEX22	CDEZ01022310.1	A. royreba genome assembly, scaffold 138712, WGSS	16649 - 16738 (+)	16435 - 16738 (+)	1e-06	0.16	0.7	9e-24	1	0.63	PEX22 a, b
PEX26	CDEZ01023474.1	A. royreba genome assembly, scaffold 140166, WGSS	17834 - 18571 (-)	21331 - 22635 **	2e-52	0.93	0.48	5e-105	1	0.62	No domains found
PEX26	CDEZ01023124.1	A. royreba genome assembly, scaffold 139816, WGSS	16385 - 16693 (+)	16132 - 17424 (+)	2e-28	0.93	0.6	2e-111	1	0.65	No domains found
Catalase #	CDEZ01019100.1	A. royreba genome assembly, scaffold 133343, WGSS	6514 - 7548 (-)	26374 - 28037 **	0	0.95	0.92	0	1	0.85	Catalase clade 3 subfamily
Catalase	CDEZ01019971.1	A. royreba genome assembly, scaffold 135235, WGSS	1326 - 1964 (+)	1326 - 2350 (+)	4e-121	0.37	0.72	5e-174	1	0.85	katE super family
Catalase	CDEZ01020527.1	A. royreba genome assembly, scaffold 136224, WGSS	9151 - 10497 (+)	7991 - 10497 (+)	0	1	0.7	0	1	0.82	katE super family
Catalase	CDEZ01023365.1	A. royreba genome assembly, scaffold 140057, WGSS	2987 - 3760 (-)	22760 - 24867 **	0	1	0.74	0	1	0.82	Catalase; catalase-rel family
