# Supplementary material for: Ultrastructural, Cytochemical, and Comparative Genomic Evidence of Peroxisomes in Three Genera of Pathogenic Free-Living Amoebae, Including the First Morphological Data for the Presence of This Organelle in Heteroloboseans
Source: Genome Biol Evol. 2020 Jun 30;12(10):1734–50. doi: 10.1093/gbe/evaa129 (PMC7549135; doi:10.1093/gbe/evaa129)
Supplement: evaa129_Supplementary_Data [file evaa129_supplementary_data.zip › evaa129-suppl_data/Supplementary table 5 - Predicted peroxin and catalase protein sequences identified in B. mandrillaris.xlsx]

## Sheet: Sheet 1 - Supplementary table 5
Supplementary table 5. Predicted peroxin and catalase protein sequences identified in Balamuthia mandrillaris
Protein	Sequence ID (NCBI accession)	Scaffold name	Coordinates on scaffold (tBLASTn)	Coordinates on scaffold (GeneWise)	Homo sapiens query			Naegleria gruberi query			Acanthamoeba castellanii query			Reciprocal BLASTp Homo sapiens			Reciprocal BLASTp Naegleria gruberi			Reciprocal BLASTp Acanthamoeba castellanii			Domains identified in CDS (NCBI)
					tBLASTn E-value	Query cover	Ident	tBLASTn E-value	Query cover	Ident	tBLASTn E-value	Query cover	Ident	BLASTp E-value	Query cover	Ident	BLASTp E-value	Query cover	Ident	BLASTp E-value	Query cover	Ident
PEX1	LFUI01000015.1	B. mandrillaris strain CDC-V039 unitig_147, WGSS	12944 - 13210 (+)	12944 - 17440 (+)	7e-81	0.3	0.45	-	-	-	1e-133	0.75	0.52	2e-126	0.58	0.52	-	-	-	0	1	0.42	PEX-1N; PEX-2N; SpoVK super family
PEX1	LFUI01000252.1	B. mandrillaris strain CDC-V039 unitig_662, WGSS	15679 - 16200 (-)	45323 - 49801 **	3e-93	0.44	0.45	-	-	-	2e-135	0.56	0.37	2e-135	1	0.49	-	-	-	0	1	0.43	PEX-1N; PEX-2N; SpoVK super family
PEX1	LEOU01000048.1	B. mandrillaris strain 2046 scaffold47_cov0, WGSS	28727 - 28993 (+)	28727 - 33251 (+)	7e-92	0.36	0.45	-	-	-	5e-134	0.56	0.52	1e-137	0.73	0.42	-	-	-	0	1	0.43	PEX-1N; PEX-2N; CDC48 super family
PEX2	LFUI01000042.1	B. mandrillaris strain CDC-V039 unitig_78, WGSS	129176 - 129460 (+)	127909 - 129466 (+)	7e-20	0.82	0.28	-	-	-	2e-62	0.93	0.48	4e-45	1	0.34	-	-	-	2e-125	0.97	0.53	PEX2_PEX12; RING-HC_PEX2
PEX2	LEOU01000015.1	B. mandrillaris strain 2046 scaffold14_cov0, WGSS	106134 - 107222 (-)	108614 - 110118 **	4e-27	0.86	0.25	-	-	-	3e-79	0.94	0.4	3e-44	1	0.34	-	-	-	1e-123	0.96	0.52	PEX2_PEX12; RING-HC_PEX2
PEX3	LFUI01000239.1	B. mandrillaris strain CDC-V039 unitig_577, WGSS	35013 - 35156 (+)	34932 - 36414 (+)	0.002 a	0.25	0.31	-	-	-	6e-34	0.84	0.33	6e-18	1	0.4	-	-	-	2e-78	0.84	0.45	PEX3
PEX3	LEOU01007787.1	B. mandrillaris strain 2046 scaffold7797_cov0, WGSS	67 - 264 (+)	67 - 694 (+)	-	-	-	-	-	-	1e-21	0.45	0.48	-	-	-	-	-	-	7e-39	0.97	0.44	PEX3
PEX4	LFUI01000092.1	B. mandrillaris strain CDC-V039 unitig_2956, WGSS	102521 - 102760 (+)	102386 - 102923 (+)	-	-	-	3e-41	0.92	0.51	4e-44	0.85	0.8	-	-	-	1e-57	0.99	0.53	4e-63	0.93	0.83	COG5078 super family
PEX4	LEOU01002604.1	B. mandrillaris strain 2046 scaffold2608_cov0, WGSS	455 - 694 (+)	320 - 887 (+)	-	-	-	1e-40	0.96	0.44	3e-44	0.85	0.8	-	-	-	9e-58	0.93	0.53	3e-63	0.91	0.83	COG5078 super family
PEX5	LFUI01000009.1	B. mandrillaris strain CDC-V039 unitig_2878, WGSS	363618 - 364697 (+)	2 - 364697 (+)	1e-53	0.55	0.37	2e-29	0.49	0.31	3e-126	0.66	0.52	7e-61	0.62	0.36	9e-34	1	0.32	0	0.88	0.43	TPR
PEX5	LEOU01000148.1	B. mandrillaris strain 2046 scaffold149_cov0, WGSS	40029 - 41108 (-)	2 - 3676 **	1e-53	0.55	0.37	2e-29	0.49	0.31	1e-126	0.66	0.52	5e-57	0.82	0.41	9e-34	1	0.32	4e-158	0.9	0.43	TPR
PEX6	LEOU01000032.1	B. mandrillaris strain 2046 scaffold31_cov0, WGSS	30938 - 31183 (-)	28489 - 32712 **	1e-26	0.52	0.61	2e-38	0.93	0.64	6e-44	0.53	0.82	7e-155	0.82	0.38	4e-110	1	0.64	0	0.96	0.42	CDC48 super family
PEX7	LFUI01000044.1	B. mandrillaris strain CDC-V039 unitig_2929, WGSS	27422 - 27715 (+)	26762 - 28648 (+)	3e-33	0.88	0.47	2e-29	0.9	0.65	1e-63	0.92	0.7	2e-80	1	0.5	8e-117	1	0.5	2e-171	0.96	0.69	WD40 super family
PEX7	LFUI01001111.1	B. mandrillaris strain CDC-V039 unitig_1365, WGSS	11182 - 11475 (+)	10487 - 12504 (+)	5e-28	0.86	0.49	9e-31	0.92	0.64	2e-64	0.94	0.7	9e-81	1	0.5	6e-84	1	0.53	4e-170	0.95	0.69	WD40 super family
PEX7	LEOU01000195.1	B. mandrillaris strain 2046 scaffold196_cov0, WGSS	331 - 585 (-)	68688 - 68975 **	1e-15	0.23	0.49	1e-29	0.23	0.65	2e-29	0.25	0.68	9e-20	1	0.49	1e-36	1	0.64	9e-40	0.95	0.68	WD40 super family
PEX10	LFUI01000009.1	B. mandrillaris strain CDC-V039 unitig_2878, WGSS	374909 - 375319 (+)	374909 - 376269 (+)	2e-08	0.33	0.41	4e-14	0.45	0.44	1e-32	0.56	0.47	7e-37	0.98	0.34	8e-17	0.69	0.44	1e-90	1	0.41	PEX2_PEX12; RING-HC_PEX10
PEX10	LEOU01000148.1	B. mandrillaris strain 2046 scaffold149_cov0, WGSS	31006 - 31416 (-)	12289 - 13478 **	2e-08	0.38	0.41	3e-14	0.47	0.44	3e-62	0.56	0.47	2e-16	0.97	0.42	1e-18	0.67	0.44	2e-87	1	0.42	PEX2_PEX12; RING-HC_PEX10
PEX11a §	LFUI01000076.1	B. mandrillaris strain CDC-V039 unitig_2845, WGSS	21979 - 22581 (+)	21949 - 22581 (+)	-	-	-	-	-	-	6e-28	0.88	0.31	-	-	-	-	-	-	9e-55	1	0.49	PEX11
PEX11b ‡	LFUI01000221.1	B. mandrillaris strain CDC-V039 unitig_2996, WGSS	40303 - 41094 (-)	31574 - 32383 **	-	-	-	0.020 a	0.51	0.23	5e-17	0.82	0.28	-	-	-	0.005 a	1	0.34	3e-27	0.97	0.32	PEX11
PEX11b ‡	LEOU01006184.1	B. mandrillaris strain 2046 scaffold6193_cov0, WGSS	54 - 848 (-)	207 - 1019 **	-	-	-	0.006 a	0.51	0.23	2e-17	0.82	0.28	-	-	-	0.005 a	1	0.34	7e-27	0.97	0.32	PEX11
PEX12	LFUI01000014.1	B. mandrillaris strain CDC-V039 unitig_2912, WGSS	42733 - 43113 (+)	42099 - 43767 (+)	2e-10	0.47	0.47	1e-13	0.47	0.48	2e-19	0.9	0.37	7e-16	0.98	0.48	2e-25	0.99	0.45	3e-93	0.99	0.41	PEX2_PEX12, mRING_PEX12
PEX12	LFUI01000382.1	B. mandrillaris strain CDC-V039 unitig_610, WGSS	17923 - 18303 (-)	19266 - 20961 **	8e-11	0.46	0.48	5e-13	0.45	0.5	2e-12	0.67	0.59	3e-16	0.98	0.49	2e-25	0.99	0.45	4e-92	0.99	0.41	PEX2_PEX12, mRING_PEX12
PEX12	LEOU01000358.1	B. mandrillaris strain 2046 scaffold359_cov0, WGSS	33839 - 34249 (+)	32612 - 34255 (+)	6e-11	0.46	0.48	3e-14	0.76	0.48	5e-18	0.81	0.38	2e-16	0.98	0.49	2e-25	0.99	0.45	9e-93	0.99	0.41	PEX2_PEX12; mRING_PEX12
PEX13	LFUI01000229.1	B. mandrillaris strain CDC-V039 unitig_829, WGSS	54791 - 55477 (+)	54452 - 55462 (+)	-	-	-	-	-	-	4e-34	0.5	0.39	-	-	-	-	-	-	2e-45	0.71	0.41	PEX13_N; SH3 super family
PEX13	LFUI01000143.1	B. mandrillaris strain CDC-V039 unitig_772, WGSS	74101 - 74787 (-)	29137 - 30147 **	-	-	-	-	-	-	9e-35	0.5	0.39	-	-	-	-	-	-	5e-46	0.71	0.41	PEX13_N; SH3 super family
PEX13	LEOU01000033.1	B. mandrillaris strain 2046 scaffold32_cov0, WGSS	133495 - 134181 (-)	39696 - 40706 **	-	-	-	-	-	-	4e-35	0.5	0.39	-	-	-	-	-	-	2e-46	0.71	0.41	PEX13_N; SH3 super family
PEX14	LFUI01000009.1	B. mandrillaris strain CDC-V039 unitig_2878, WGSS	360899 - 361084 (-)	90282 - 90737 **	-	-	-	-	-	-	3e-18	0.11	0.65	-	-	-	-	-	-	3e-23	0.42	0.64	PEX14_N c
PEX14	LEOU01002605.1	B. mandrillaris strain 2046 scaffold2609_cov0, WGSS	234 - 398 (-)	1190 - 1645 **	-	-	-	-	-	-	1e-17	0.09	0.69	-	-	-	-	-	-	4e-23	0.42	0.64	PEX14_N c
PEX14	LEOU01012086.1	B. mandrillaris strain 2046 scaffold12107_cov0, WGSS	456 - 566 (-)	1 - 216 **	-	-	-	-	-	-	3e-10	0.06	0.73	-	-	-	-	-	-	5e-14	0.54	0.72	PEX14_N c
PEX16	LFUI01000023.1	B. mandrillaris strain CDC-V039 unitig_2751, WGSS	299791 - 300525 (-)	32331 - 32888 **	0.0005	0.13	0.42	-	-	-	1e-16	0.59	0.29	0.0004	1	0.31	-	-	-	1e-25	0.98	0.39	PEX16
PEX16	LEOU01000410.1	B. mandrillaris strain 2046 scaffold412_cov0, WGSS	55593 - 56327 (+)	55584 - 56141 (+)	0.0007	0.13	0.42	-	-	-	1e-16	0.59	0.29	0.0006	1	0.32	-	-	-	1e-25	0.98	0.39	PEX16
PEX19	LFUI01000013.1	B. mandrillaris strain CDC-V039 unitig_187, WGSS	351925 - 352080 (+)	351570 - 352330 (+)	-	-	-	4e-05	0.19	0.35	2e-13	0.46	0.46	-	-	-	3e-15	0.87	0.4	1e-43	1	0.49	PEX19
PEX19	LEOU01000068.1	B. mandrillaris strain 2046 scaffold68_cov0, WGSS	22842 - 22925 (-)	121019 - 121180 **	-	-	-	-	-	-	0.55 b	0.11	0.5	-	-	-	-	-	-	2e-09	1	0.51	No domains found
PEX22	LEOU01014650.1	B. mandrillaris strain 2046 scaffold26762_cov0, WGSS	14830 - 14907 (+)	14596 - 14910 (+)	-	-	-	-	-	-	5e-05	0.14	0.65	-	-	-	-	-	-	8e-18	1	0.51	PEX22 d
PEX26	LFUI01000483.1	B. mandrillaris strain CDC-V039 unitig_2808, WGSS	8446 - 8577 (+)	7868 - 7963 (+)	-	-	-	-	-	-	0.65	0.19	0.38	-	-	-	-	-	-	5E-05 *	0.96	0.55	No domains found
PEX26	LFUI01000005.1	B. mandrillaris strain CDC-V039 unitig_2807, WGSS	480658 - 480789 (+)	480079 - 480174 (+)	-	-	-	-	-	-	0.67	0.19	0.38	-	-	-	-	-	-	5E-05 *	0.96	0.55	No domains found
PEX26	LFUI01000394.1	B. mandrillaris strain CDC-V039 unitig_35, WGSS	24891 - 24998 (+)	24313 - 24408 (+)	-	-	-	-	-	-	1.1	0.14	0.39	-	-	-	-	-	-	1E-04 *	0.96	0.55	No domains found
PEX26	LEOU01000184.1	B. mandrillaris strain 2046 scaffold185_cov0, WGSS	63664 - 63735 (+)	63093 - 63188 (+)	-	-	-	-	-	-	1.2	0.09	0.54	-	-	-	-	-	-	5E-05 *	0.96	0.55	No domains found
Catalase #	LFUI01000100.1	B. mandrillaris strain CDC-V039 unitig_2633, WGSS	29750 - 31207 (-)	122702 - 124177 **	0	0.89	0.58	0	0.96	0.67	0	0.98	0.77	0	1	0.59	0	0.96	0.67	0	0.98	0.77	Catalase clade 3 subfamily
Catalase #	LFUI01000496.1	B. mandrillaris strain CDC-V039 unitig_609, WGSS	7342 - 8601 (-)	20248 - 21724 **	1e-155	0.89	0.57	0	0.96	0.65	0	0.98	0.77	0	1	0.6	0	0.96	0.67	0	0.98	0.77	Catalase clade 3 subfamily
Catalase #	LEOU01000132.1	B. mandrillaris strain 2046 scaffold132_cov0, WGSS	37589 - 39046 (+)	37571 - 39046 (+)	0	0.89	0.59	0	0.96	0.67	0	0.98	0.76	0	1	0.59	0	0.97	0.67	0	0.98	0.76	Catalase clade 3 subfamily
Catalase	LEOU01000020.1	B. mandrillaris strain 2046 scaffold19_cov0, WGSS	52891 - 54342 (-)	9650 - 11149 **	7e-132	0.88	0.46	1e-142	0.95	0.48	5e-138	0.96	0.48	5e-144	1	0.47	9e-157	0.98	0.49	2e-152	0.96	0.48	Catalase; catalase-rel family
