# Supplementary material for: Ultrastructural, Cytochemical, and Comparative Genomic Evidence of Peroxisomes in Three Genera of Pathogenic Free-Living Amoebae, Including the First Morphological Data for the Presence of This Organelle in Heteroloboseans
Source: Genome Biol Evol. 2020 Jun 30;12(10):1734–50. doi: 10.1093/gbe/evaa129 (PMC7549135; doi:10.1093/gbe/evaa129)
Supplement: evaa129_Supplementary_Data [file evaa129_supplementary_data.zip › evaa129-suppl_data/Supplementary table 6 - Predicted peroxin and catalase protein sequences identified in N. fowleri.xlsx]

## Sheet: Sheet 1 - Supplementary table 6
Supplementary table 6. Predicted peroxin and catalase protein sequences identified in Naegleria fowleri
Protein	AmoebaDB accession	H. sapiens query BLASTp E-value	N. gruberi query BLASTp E-value	Reciprocal BLASTp Homo sapiens			Reciprocal BLASTp Naegleria gruberi			Domains identified in CDS (NCBI)
				BLASTp E-value	Query cover	Ident	BLASTp E-value	Query cover	Ident
PEX1	NF0068660	5e-98	3e-101	3e-98	0.54	0.4	3e-102	0.24	0.56	PEX-1N; CDC48 super family
PEX2	NF0131350	6e-26	-	1e-26	0.52	0.29	-	-	-	PEX2_PEX12 b
PEX3	NF0006140	2e-26	3e-177	1e-27	0.8	0.26	0	0.99	0.65	PEX3
PEX4	NF0006040	-	5e-100	-	-	-	6e-102	0.9	0.83	UQ_con
PEX5	NF0083570	6e-29	0	3e-28	0.51	0.3	0	1	0.61	TPR
PEX6	NF0019060	1e-105	0	1e-100	0.49	0.39	0	0.28	0.84	SpoVK super family
PEX7	NF0046290	7e-86	0	3e-87	0.82	0.43	0	0.86	0.88	WD40 super family
PEX10	NF0010730	1e-33	6e-175	2e-33	0.73	0.26	1e-177	0.78	0.69	PEX2_PEX12; RING-HC_PEX10
PEX11a	NF0113850	0.0001	2e-162	6E-04 *	0.44	0.25	1e-164	0.97	0.84	PEX11
PEX11b	NF0009070	-	8e-12	-	-	-	6e-12	0.98	0.2	PEX11
PEX12	NF0063980	1e-44	0	7e-40	0.92	0.28	0	0.93	0.69	PEX2_PEX12; mRING_PEX12
PEX16	NF0009920	0.0001	-	7.3 * a	0.53	0.23	-	-	-	PEX16
PEX19	NF0116880	4e-17	3e-80	7e-17	0.83	0.3	6e-78	1	0.68	PEX19
PEX22	NF0124690	-	2e-73	-	-	-	5e-74	0.99	0.54	PEX22 c
Catalase	NF0104910	7e-122	0	4e-123	0.83	0.42	0	0.97	0.74	Catalase, catalase-rel family
Catalase #	NF0121200	0	0	0	0.96	0.6	0	0.99	0.92	Catalase clade 3 subfamily
