# Supplementary material for: Ultrastructural, Cytochemical, and Comparative Genomic Evidence of Peroxisomes in Three Genera of Pathogenic Free-Living Amoebae, Including the First Morphological Data for the Presence of This Organelle in Heteroloboseans
Source: Genome Biol Evol. 2020 Jun 30;12(10):1734–50. doi: 10.1093/gbe/evaa129 (PMC7549135; doi:10.1093/gbe/evaa129)
Supplement: evaa129_Supplementary_Data [file evaa129_supplementary_data.zip › evaa129-suppl_data/Supplementary table 7 - Predicted peroxin and catalase protein sequences identified in N. lovaniensis.xlsx]

## Sheet: Sheet 1 - Supplementary table 7
Supplementary table 7. Predicted peroxin and catalase protein sequences identified in Naegleria lovaniensis
Protein	Sequence ID (NCBI accession)	Scaffold name	Coordinates on scaffold (tBLASTn)	Coordinates on scaffold (GeneWise)	D. discoideum query			Naegleria gruberi query			Naegleria fowleri query			Reciprocal BLASTp D. discoideum			Reciprocal BLASTp Naegleria gruberi			Reciprocal BLASTp Naegleria fowleri			Domains identified in CDS (NCBI)
					tBLASTn E-value	Query cover	Ident	tBLASTn E-value	Query cover	Ident	tBLASTn E-value	Query cover	Ident	BLASTp E-value	Query cover	Ident	BLASTp E-value	Query cover	Ident	BLASTp E-value	Query cover	Ident
PEX1	PYSW01000011.1	N. lovaniensis strain ATCC 30569 000010F, WGSS	459808 - 463212 (+)	459808 - 463212 (+)	2e-94	0.27	0.5	2e-89	0.94	0.52	0	1	0.89	3e-106	0.95	0.4	7e-111	0.98	0.57	0	N/A	N/A	PEX-1N; CDC48 super family
PEX2	PYSW01000013.1	N. lovaniensis strain ATCC 30569 000013F, WGSS	318455 - 318970 (+)	318482 - 319640 (+)	4e-16	0.68	0.3	-	-	-	5e-94	0.53	0.96	7e-38	0.78	0.37	-	-	-	1e-140	N/A	N/A	PEX2_PEX12; RING-HC_PEX2
PEX3	PYSW01000005.1	N. lovaniensis strain ATCC 30569 000004F, WGSS	195939 - 196970 (+)	195640 - 196985 (+)	-	-	-	3e-134	0.98	0.64	0	0.98	0.93	-	-	-	0	0.99	0.65	0	N/A	N/A	PEX3
PEX4	PYSW01000013.1	N. lovaniensis strain ATCC 30569 000013F, WGSS	436186 - 436674 (-)	280908 - 281408 **	2e-51	0.97	0.54	7e-90	0.95	0.85	1e-109	0.91	0.99	2e-57	0.97	0.54	5e-101	0.95	0.85	3e-121	N/A	N/A	UQ_con
PEX5	PYSW01000004.1	N. lovaniensis strain ATCC 30569 000003F, WGSS	83589 - 85115 (+)	83589 - 85115 (+)	7e-44	0.41	0.36	3e-177	1	0.56	0	1	0.83	8e-48	1	0.36	0	1	0.61	0	N/A	N/A	TPR
PEX6	PYSW01000006.1	N. lovaniensis strain ATCC 30569 000005F, WGSS	136755 - 139259 (-)	639703 - 642974 **	4e-95	0.43	0.57	2e-145	0.99	0.85	0	1	0.79	8e-119	0.99	0.41	0	0.99	0.83	0	N/A	N/A	CDC48 super family
PEX7	PYSW01000012.1	N. lovaniensis strain ATCC 30569 000011F, WGSS	624295 - 625203 (-)	91508 - 92688 **	5e-91	0.99	0.47	7e-173	0.94	0.85	0	0.94	0.94	2e-119	0.98	0.51	0	1	0.88	0	N/A	N/A	WD40 super family
PEX10	PYSW01000026.1	N. lovaniensis strain ATCC 30569 000025F, WGSS	180199 - 180804 (+)	180034 - 181337 (+)	8e-18	0.55	0.31	3e-133	0.78	0.72	0	0.79	0.92	4e-37	0.83	0.32	1e-176	0.83	0.68	0	N/A	N/A	PEX2_PEX12; RING-HC_PEX10
PEX11a §	PYSW01000002.1	N. lovaniensis strain ATCC 30569 000001F, WGSS	408053 - 408814 (+)	408053 - 408820 (+)	-	-	-	9e-149	0.97	0.85	2e-165	0.99	0.95	-	-	-	1e-167	0.98	0.86	0	N/A	N/A	PEX11
PEX11b ‡	PYSW01000038.1	N. lovaniensis strain ATCC 30569 000037F, WGSS	141860 - 142858 (+)	141860 - 142864 (+)	0.0005	0.15	0.45	6e-12	0.94	0.21	0	0.99	0.89	4e-08	0.98	0.36	2e-11	1	0.23	0	N/A	N/A	PEX11
PEX12	PYSW01000016.1	N. lovaniensis strain ATCC 30569 000015F, WGSS	390893 - 391660 (-)	298947 - 300132 **	5e-25	0.42	0.33	5e-106	0.96	0.6	0	1	0.84	3e-33	0.9	0.37	4e-180	1	0.7	0	N/A	N/A	PEX2_PEX12; mRING_PEX12
PEX16	PYSW01000038.1	N. lovaniensis strain ATCC 30569 000037F, WGSS	307981 - 308385 (-)	112992 - 114007 **	-	-	-	-	-	-	2e-66	1	0.8	-	-	-	-	-	-	1e-162	N/A	N/A	PEX16
PEX19	PYSW01000025.1	N. lovaniensis strain ATCC 30569 000024F, WGSS	205582 - 206244 (+)	205438 - 206244 (+)	-	-	-	8e-75	0.76	0.58	1e-102	1	0.95	-	-	-	1e-94	0.85	0.61	2e-111	N/A	N/A	PEX19
PEX22	PYSW01000016.1	N. lovaniensis strain ATCC 30569 000015F, WGSS	654288 - 654956 (-)	36069 - 36737 **	-	-	-	4e-60	0.89	0.5	5e-98	1	0.75	-	-	-	4e-78	0.98	0.56	3e-127	N/A	N/A	PEX22 a
Catalase #	PYSW01000023.1	N. lovaniensis strain ATCC 30569 000022F, WGSS	266453 - 267568 (-)	368923 - 370644 **	6e-171	0.96	0.65	0	0.97	0.92	0	0.98	0.98	0	0.99	0.67	0	0.97	0.93	0	N/A	N/A	Catalase clade 3 subfamily
Catalase	PYSW01000026.1	N. lovaniensis strain ATCC 30569 000025F, WGSS	65867 to 66580 (+)	64612 - 66580 (+)	5e-80	0.92	0.38	0	0.87	0.71	0	0.97	0.9	2e-123	0.98	0.42	0	0.89	0.75	0	N/A	N/A	Catalase; catalase-rel family
