# Supplementary material for: Ultrastructural, Cytochemical, and Comparative Genomic Evidence of Peroxisomes in Three Genera of Pathogenic Free-Living Amoebae, Including the First Morphological Data for the Presence of This Organelle in Heteroloboseans
Source: Genome Biol Evol. 2020 Jun 30;12(10):1734–50. doi: 10.1093/gbe/evaa129 (PMC7549135; doi:10.1093/gbe/evaa129)
Supplement: evaa129_Supplementary_Data [file evaa129_supplementary_data.zip › evaa129-suppl_data/Supplementary table 8 - Predicted peroxin protein sequences identified in N. gruberi.xlsx]

## Sheet: Sheet 1 - Supplementary table 8
Supplementary table 8. Predicted peroxin protein sequences identified in Naegleria gruberi
Protein	Sequence ID (NCBI accession)	Scaffold name	Coordinates on scaffold (tBLASTn)	Coordinates on scaffold (GeneWise)	Naegleria fowleri query			Reciprocal BLASTp Naegleria fowleri			Domains identified in CDS (NCBI)
					tBLASTn E-value	Query cover	Ident	BLASTp E-value	Query cover	Ident
PEX1	ACER01000031.1	N. gruberi strain NEG-M NAEGRscaffold_2_Cont31, WGSS	2482 - 4995 (+)	1565 - 4995 (+)	0	0.99	0.65	0	N/A	N/A	PEX-1N; CDC48 super family
PEX2	ACER01000071.1	N. gruberi strain NEG-M NAEGRscaffold_6_Cont71, WGSS	299385 - 300263 (-)	75950 - 234364 **	4e-127	0.78	0.65	9e-107	N/A	N/A	PEX2_PEX12; RING-HC_PEX2
PEX6	ACER01000024.1	N. gruberi strain NEG-M NAEGRscaffold_1_Cont24, WGSS	151588 - 154743 (-)	79629 - 82787 **	0	0.99	0.58	0	N/A	N/A	CDC48 super family
PEX11a §	ACER01000043.1	N. gruberi strain NEG-M NAEGRscaffold_3_Cont43, WGSS	119993 - 120742 (+)	119975 - 120742 (+)	5e-147	0.97	0.84	1e-162	N/A	N/A	PEX11
PEX11b ‡	ACER01000200.1	N. gruberi strain NEG-M NAEGRscaffold_17_Cont200, WGSS	20893 - 21942 (+)	20893 - 21948 (+)	1e-122	0.99	0.56	2e-150	N/A	N/A	PEX11
PEX16	ACER01000302.1	N. gruberi strain NEG-M NAEGRscaffold_29_Cont302, WGSS	231761 - 232153 (-)	3717 - 4579 **	1e-63	0.92	0.48	5e-103	N/A	N/A	PEX16
	There are two Pex11 isoforms: ACER01000043.1 (labelled as Pex11a) was identified using NF0113850 as query and ACER01000200.1 (labelled as Pex11b) was identified using NF0009070 as query
